# Supplementary material for: Assessment of Stakeholder’s Perceptions of the Value of Coral Reef Ecosystem Services: The Case of Gili Matra Marine Tourism Park
Source: Int J Environ Res Public Health. 2022 Dec 21;20(1):89. doi: 10.3390/ijerph20010089 (PMC9819916; doi:10.3390/ijerph20010089)
Supplement: Supplementary file 1 [file ijerph-20-00089-s001.zip]

Archive with 1 entries (1 files):
- ijerph-1919399-supplementary.pdf
